# Supplementary material for: Search for common genetic variants to allow reliable Mendelian randomization investigations into ketone metabolism
Source: Eur J Epidemiol. 2025 Jun 9;40(6):649–57. doi: 10.1007/s10654-025-01246-5 (PMC12263766; doi:10.1007/s10654-025-01246-5)
Supplement: Supplementary file 2 — Supplementary Material 2 [file 10654_2025_1246_MOESM2_ESM.xls]

## Sheet: Sheet1
Supplementary table 1. Lead SNPs (p < 5E-6) associated with acetone sourced from Karjalainen et al.'s study
	beta.exposure	se.exposure	pos.exposure	pval.exposure	chr.exposure	SNP	Nearest gene region	Candidate gene region	Effect allele	Other allele	eaf.exposure	exposure
1	-0.0318194	0.00452468	120335834	2.03e-12	1	rs1163547	REG4	HMGCS2	t	c	0.7168	Acetone
2	0.0280415	0.00412003	230301811	1.003e-11	1	rs11122450	GALNT2	GALNT2	t	g	0.4228	Acetone
3	0.066264	0.00472571	41927423	1.143e-44	5	rs277414	FBXO4	OXCT1	a	g	0.7464	Acetone
4	0.0757632	0.00763827	9179298	3.446e-23	8	rs2126264	LOC157273	PPP1R3B	t	g	0.8635	Acetone
5	-0.0298126	0.00483852	19870271	7.206e-10	8	rs35237252	LPL	LPL	a	c	0.2416	Acetone
6	-0.0257718	0.00414566	126477476	5.081e-10	8	rs2980855	TRIB1	TRIB1	t	c	0.5513	Acetone
7	-0.10464	0.0162519	135297996	1.205e-10	10	rs2265898	SCART1	CYP2E1	a	g	0.0205	Acetone
8	-0.074577	0.00571151	116648917	5.773e-39	11	rs964184	ZPR1	APOA5	c	g	0.8495	Acetone
9	-0.114681	0.0138532	7185779	1.249e-16	17	rs117643180	SLC2A4	SLC2A4	a	c	0.0244	Acetone
10	-0.0275453	0.00451713	45430280	1.074e-09	19	rs5112	APOC1P1	APOC1	c	g	0.4493	Acetone
Note: Genetic variants with biological relevance to ketone metabolism have been highlighted.

## Sheet: Sheet 2
Supplementary table 2. Lead SNPs (p < 5E-6) associated with acetone in Borges et al.'s study
	beta.exposure	se.exposure	pos.exposure	pval.exposure	chr.exposure	id.exposure	SNP	Nearest gene region	effect_allele.exposure	other_allele.exposure	eaf.exposure	exposure	mr_keep.exposure	pval_origin.exposure	data_source.exposure
1	0.0293924	0.00573476	161620265	2.99999e-07	1	met-d-Acetone	rs3002598	FCGR2B	T	G	0.15818	|| id:met-d-Acetone	TRUE	reported	igd
2	-0.0433401	0.00938735	28291321	3.89996e-06	1	met-d-Acetone	rs72656535	XKR8	T	C	0.051775	|| id:met-d-Acetone	TRUE	reported	igd
3	-0.0296223	0.00463616	120324995	1.7e-10	1	met-d-Acetone	rs2582783	NA	C	T	0.72262	|| id:met-d-Acetone	TRUE	reported	igd
4	0.090841	0.0198404	5315486	4.70002e-06	1	met-d-Acetone	rs144240258	NA	G	T	0.013344	|| id:met-d-Acetone	TRUE	reported	igd
5	0.0435519	0.00942127	27597338	3.79997e-06	2	met-d-Acetone	rs73921518	SNX17	A	C	0.050784	|| id:met-d-Acetone	TRUE	reported	igd
6	0.0265657	0.0055162	136541667	1.5e-06	3	met-d-Acetone	rs62410363	SLC35G2	T	C	0.169388	|| id:met-d-Acetone	TRUE	reported	igd
7	0.0848546	0.0185019	97091400	4.49997e-06	3	met-d-Acetone	rs114785314	EPHA6	A	G	0.013306	|| id:met-d-Acetone	TRUE	reported	igd
8	0.0838991	0.0180211	3760947	3.2e-06	4	met-d-Acetone	rs189495820	NA	G	A	0.013903	|| id:met-d-Acetone	TRUE	reported	igd
9	0.0199568	0.00424571	129020872	2.59998e-06	4	met-d-Acetone	rs10857127	LARP1B	T	C	0.603134	|| id:met-d-Acetone	TRUE	reported	igd
10	-0.0539015	0.0109501	102007478	8.50002e-07	4	met-d-Acetone	rs17828794	PPP3CA	C	G	0.036993	|| id:met-d-Acetone	TRUE	reported	igd
11	-0.0596474	0.0125776	35684886	2.1e-06	4	met-d-Acetone	rs148999116	NA	A	C	0.028849	|| id:met-d-Acetone	TRUE	reported	igd
12	0.068799	0.0134438	171443137	3.09999e-07	5	met-d-Acetone	rs111966868	NA	T	A	0.028432	|| id:met-d-Acetone	TRUE	reported	igd
13	-0.0192554	0.0041885	72966450	4.30002e-06	5	met-d-Acetone	rs12517083	ARHGEF28	A	C	0.428704	|| id:met-d-Acetone	TRUE	reported	igd
14	-0.0691827	0.00474615	41868991	4.00037e-48	5	met-d-Acetone	rs11745373	OXCT1	A	T	0.255153	|| id:met-d-Acetone	TRUE	reported	igd
15	-0.0800788	0.012149	166772838	4.40048e-11	6	met-d-Acetone	rs117651719	NA	A	G	0.029857	|| id:met-d-Acetone	TRUE	reported	igd
16	0.0194383	0.00420742	157737858	3.79997e-06	7	met-d-Acetone	rs6977123	PTPRN2	G	A	0.402573	|| id:met-d-Acetone	TRUE	reported	igd
17	0.02155	0.00416842	9173209	2.30001e-07	8	met-d-Acetone	rs7012637	NA	A	G	0.474072	|| id:met-d-Acetone	TRUE	reported	igd
18	0.0258106	0.00415159	126490972	5.1e-10	8	met-d-Acetone	rs2954029	NA	T	A	0.464884	|| id:met-d-Acetone	TRUE	reported	igd
19	-0.0504901	0.0102818	144402966	9.09997e-07	8	met-d-Acetone	rs72701718	TOP1MT	A	G	0.042868	|| id:met-d-Acetone	TRUE	reported	igd
20	0.0427258	0.00891702	79593112	1.7e-06	9	met-d-Acetone	rs11145171	NA	A	G	0.05795	|| id:met-d-Acetone	TRUE	reported	igd
21	-0.0869237	0.0187055	79832688	3.40001e-06	9	met-d-Acetone	rs140649765	VPS13A	A	G	0.012757	|| id:met-d-Acetone	TRUE	reported	igd
22	-0.157219	0.0157818	135315795	2.19989e-23	10	met-d-Acetone	rs117810762	LOC105378575	A	G	0.017978	|| id:met-d-Acetone	TRUE	reported	igd
23	-0.0459442	0.00639986	135329939	7.00003e-13	10	met-d-Acetone	rs751945	LOC105378575	A	G	0.881172	|| id:met-d-Acetone	TRUE	reported	igd
24	0.019879	0.00434506	113951375	4.79999e-06	10	met-d-Acetone	rs7084039	GPAM	A	G	0.611232	|| id:met-d-Acetone	TRUE	reported	igd
25	-0.0283741	0.00590575	63908042	1.6e-06	10	met-d-Acetone	rs7075459	NA	T	C	0.855743	|| id:met-d-Acetone	TRUE	reported	igd
26	0.0353889	0.00620269	116711180	1.2e-08	11	met-d-Acetone	rs11216157	APOA1-AS	G	A	0.129095	|| id:met-d-Acetone	TRUE	reported	igd
27	-0.0202875	0.00443342	98939055	4.70002e-06	11	met-d-Acetone	rs7120153	CNTN5	A	G	0.32394	|| id:met-d-Acetone	TRUE	reported	igd
28	-0.0790884	0.0169473	32953047	3.09999e-06	11	met-d-Acetone	rs72901250	QSER1	A	G	0.01593	|| id:met-d-Acetone	TRUE	reported	igd
29	-0.0427821	0.00908498	1916838	2.5e-06	12	met-d-Acetone	rs11611260	CACNA2D4	T	C	0.057652	|| id:met-d-Acetone	TRUE	reported	igd
30	-0.035867	0.0052239	122615033	6.59933e-12	12	met-d-Acetone	rs11061153	MLXIP	A	G	0.194403	|| id:met-d-Acetone	TRUE	reported	igd
31	-0.0242259	0.00424706	42308883	1.2e-08	13	met-d-Acetone	rs9590637	VWA8	C	A	0.37595	|| id:met-d-Acetone	TRUE	reported	igd
32	-0.0195591	0.00416534	36577878	2.69998e-06	13	met-d-Acetone	rs12429796	DCLK1	A	T	0.455333	|| id:met-d-Acetone	TRUE	reported	igd
33	0.0410661	0.00866334	77191915	2.1e-06	13	met-d-Acetone	rs559332907	NA	A	G	0.069747	|| id:met-d-Acetone	TRUE	reported	igd
34	0.0736177	0.0151985	88200811	1.29999e-06	14	met-d-Acetone	rs145015203	NA	T	G	0.021469	|| id:met-d-Acetone	TRUE	reported	igd
35	0.0944973	0.0206114	28426030	4.49997e-06	16	met-d-Acetone	rs118005546	EIF3CL	A	G	0.013356	|| id:met-d-Acetone	TRUE	reported	igd
36	-0.0228892	0.0047867	40721042	1.7e-06	17	met-d-Acetone	rs650558	MLX	T	C	0.247598	|| id:met-d-Acetone	TRUE	reported	igd
37	-0.101699	0.0130887	7185779	7.8001e-15	17	met-d-Acetone	rs117643180	SLC2A4	A	C	0.025874	|| id:met-d-Acetone	TRUE	reported	igd
38	0.07997	0.0168113	9828482	2e-06	17	met-d-Acetone	rs74627952	GAS7	A	G	0.015377	|| id:met-d-Acetone	TRUE	reported	igd
39	-0.0304432	0.00522129	46179043	5.49997e-09	19	met-d-Acetone	rs2238691	GIPR	A	G	0.194238	|| id:met-d-Acetone	TRUE	reported	igd
40	-0.0335028	0.00679759	16339172	8.30004e-07	21	met-d-Acetone	rs2229742	NRIP1	C	G	0.103493	|| id:met-d-Acetone	TRUE	reported	igd
Note: Genetic variants with biological relevance to ketone metabolism have been highlighted.

## Sheet: Sheet 3
Supplementary table 3. Pleiotropic scan through GWAS Catalog website
Gene name	Associations with potential pleiotropic traits
	Lead variants and risk allele	Traits	Beta coefficient	p-value
SLC2A4	rs45599134-?	Body fat percentage (adjusted for testosterone and SHBG)	5.06	4e-44
SLC2A4	rs117643180-C	Valine levels	0.173468	3e-42
SLC2A4	rs5418-A	Systolic blood pressure	0.3008	2e-33
SLC2A4	rs117643180-C	Total concentration of branched-chain amino acids (leucine + isoleucine + valine)	0.148514	1e-31
SLC2A4	rs117643180-A	Valine levels	-0.16	1e-28
SLC2A4	rs117643180-A	Valine levels (UKB data field 23467)	-0.16	2e-27
SLC2A4	rs5409-?	Alkaline phosphatase (UKB data field 30610)	NA	3e-27
SLC2A4	rs5418-A	Diastolic blood pressure	0.1617	2e-25
SLC2A4	rs113086489-C	Systolic blood pressure (MTAG)	-0.02	5e-25
SLC2A4	rs113086489-C	Diastolic blood pressure (MTAG)	-0.02	6e-23
SLC2A4	rs117643180-?	Alanine aminotransferase levels	0.0117	1e-21
SLC2A4	rs117643180-C	Leucine levels	0.117926	6e-21
SLC2A4	rs117643180-A	Total concentration of branched-chain amino acids (leucine + isoleucine + valine) (UKB data field 23464)	-0.13	2e-20
SLC2A4	rs117643180-A	Alanine aminotransferase levels	0.0594	5e-20
SLC2A4	rs117643180-A	Alanine aminotransferase levels	0.0111	9e-20
SLC2A4	rs5418-?	Systolic blood pressure	NA	7e-19
SLC2A4	rs117643180-C	Liver enzyme levels (alanine transaminase)	-0.01	4e-18
SLC2A4	rs5409-T	Serum alkaline phosphatase levels	0.0365	5e-18
SLC2A4	rs5417-?	Systolic blood pressure	0.0166845	1e-17
SLC2A4	rs117643180-C	Valine levels	8.479	2e-17
SLC2A4	rs117643180-A	Aspartate aminotransferase levels	0.0561	3e-17
SLC2A4	rs117643180-A	Systolic blood pressure	-0.67	3e-17
SLC2A4	rs5418-A	Pulse pressure	0.1498	4e-17
SLC2A4	rs117643180-?	Aspartate aminotransferase levels	0.0062	9e-16
SLC2A4	rs113086489-T	Birth weight	0.0296	1e-15
SLC2A4	rs117643180-C	Isoleucine levels	0.100079	7e-15
SLC2A4	rs5417-?	Diastolic blood pressure	0.0161439	1e-14
SLC2A4	rs5417-?	Body fat percentage (adjusted for testosterone and SHBG)	-0.16	4e-14
SLC2A4	rs117643180-A	Two-hour glucose	0.234	7e-14
SLC2A4	rs5417-A	Diastolic blood pressure	0.207	1e-13
SLC2A4	rs117643180-A	Leucine levels (UKB data field 23466)	-0.11	1e-13
SLC2A4	rs117643180-A	Blood urea nitrogen levels	0.0487	2e-13
SLC2A4	rs117643180-A	Diastolic blood pressure	-0.35	8e-13
SLC2A4	rs117643180-A	Alanine aminotransferase levels	7.03	2e-12
SLC2A4	rs5417-A	Mean arterial pressure	0.0136	2e-12
SLC2A4	rs9907557-A	Height	-0.02	2e-12
SLC2A4	rs2654189-A	Eosinophil percentage of white cells	0.0162433	6e-12
SLC2A4	rs2428362-T	Systolic blood pressure	0.2407	7e-12
SLC2A4	rs12449427-C	Lymphatic vessel endothelial hyaluronic acid receptor 1 levels	0.103	7e-12
SLC2A4	rs117643180-A	Systolic blood pressure (MTAG)	-0.04	1e-11
SLC2A4	rs117643180-A	Aspartate aminotransferase levels	6.71	2e-11
SLC2A4	rs2654189-A	Eosinophil counts	0.0155724	4e-11
SLC2A4	rs117643180-A	Insulin fold change during an oral glucose tolerance test	0.1453	5e-11
SLC2A4	rs2428362-T	Offspring birth weight	0.02084	5e-11
SLC2A4	rs117643180-A	Diastolic blood pressure (MTAG)	-0.03	6e-11
SLC2A4	rs117643180-A	Fasting valine	-0.43	6e-11
SLC2A4	rs12449427-C	Urokinase plasminogen activator surface receptor levels	0.0645	6e-11
SLC2A4	rs222847-A	JT interval	-0.05	7e-11
SLC2A4	rs5417-C	Medication use (diuretics)	-0.05	8e-11
SLC2A4	rs560238897-T	Apolipoprotein B levels	0.0149639	1e-10
SLC2A4	rs222847-A	JT interval	-0.05	1e-10
SLC2A4	rs117643180-A	Insulin fold change during an oral glucose tolerance test (adjusted for BMI)	0.1428	1e-10
SLC2A4	rs117643180-A	Serum creatinine levels	0.0355	2e-10
SLC2A4	rs117643180-A	Modified Stumvoll Insulin Sensitivity Index (adjusted for BMI)	-0.14	2e-10
SLC2A4	rs113086489-T	Medication use (diuretics)	0.0499	5e-10
SLC2A4	rs117643180-A	Pulse pressure	-0.35	6e-10
SLC2A4	rs2654189-?	Eosinophil counts	NA	1e-09
SLC2A4	rs62059189-T	Sex hormone-binding globulin levels	-0.03	1e-09
SLC2A4	rs117643180-A	Modified Stumvoll Insulin Sensitivity Index	-0.13	2e-08
SLC2A4	rs117643180-A	Postprandial valine	-0.38	3e-08
HMGCS2	rs1163548-A	X-18922 levels	0.174693	7e-51
HMGCS2	rs150147865-T	Serum uric acid levels	-0.12	9e-24
HMGCS2	rs2582788-G	X-18922 levels	-0.16	4e-21
HMGCS2	rs2582781-G	X-18922 levels	-0.18	1e-15
HMGCS2	rs1163548-A	X-21736 levels	0.0828576	1e-13
HMGCS2	rs12132674-A	Plasma X-18922 levels in chronic kidney disease	-0.1	8e-12
HMGCS2	rs2582788-G	X-18886 levels	-0.11	3e-11
HMGCS2	rs2582788-G	X-21829 levels	-0.11	1e-10
HMGCS2	rs9943291-G	Change in glucose in response to thiazide diuretic treatment in hypertension	10.01	4e-08
OXCT1	rs111807338-?	Bone mineral density mean	NA	6e-22
OXCT1	rs7712274-T	Ketonuria	NA	2e-16
OXCT1	rs7712274-T	Ketonuria (moderate to severe)	NA	1e-15
OXCT1	rs10512793-C	Height	0.0078	2e-15
OXCT1	rs13189192-?	Heel bone mineral density	-0.02	1e-14
OXCT1	rs72746946-T	Insulin-like growth factor 1 levels	0.067	7e-10

## Sheet: Sheet 4
Supplementary table 4. Lead SNPs (p < 5E-8) associated with acetone in Borges et al.'s study
	beta.exposure	se.exposure	pos.exposure	pval.exposure	chr.exposure	id.exposure	SNP	Nearest gene region	effect_allele.exposure	other_allele.exposure	eaf.exposure	exposure	mr_keep.exposure	pval_origin.exposure	data_source.exposure
1	-0.035867	0.0052239	122615033	6.59933e-12	12	met-d-Acetone	rs11061153	MLXIP	A	G	0.194403	Acetone || id:met-d-Acetone	TRUE	reported	igd	Note
2	0.0353889	0.00620269	116711180	1.2e-08	11	met-d-Acetone	rs11216157	APOA1-AS	G	A	0.129095	Acetone || id:met-d-Acetone	TRUE	reported	igd
3	-0.0691827	0.00474615	41868991	4.00037e-48	5	met-d-Acetone	rs11745373	OXCT1	A	T	0.255153	Acetone || id:met-d-Acetone	TRUE	reported	igd
4	-0.101699	0.0130887	7185779	7.8001e-15	17	met-d-Acetone	rs117643180	SLC2A4	A	C	0.025874	Acetone || id:met-d-Acetone	TRUE	reported	igd
5	-0.0800788	0.012149	166772838	4.40048e-11	6	met-d-Acetone	rs117651719	NA	A	G	0.029857	Acetone || id:met-d-Acetone	TRUE	reported	igd
6	-0.157219	0.0157818	135315795	2.19989e-23	10	met-d-Acetone	rs117810762	LOC105378575	A	G	0.017978	Acetone || id:met-d-Acetone	TRUE	reported	igd
7	0.0357111	0.00607505	161639559	4.09996e-09	1	met-d-Acetone	rs1984769	FCGR2B	A	G	0.161609	Acetone || id:met-d-Acetone	TRUE	reported	igd	Excluded in the associations of acetone with cognitive performance due to data availiability.
8	-0.0304432	0.00522129	46179043	5.49997e-09	19	met-d-Acetone	rs2238691	GIPR	A	G	0.194238	Acetone || id:met-d-Acetone	TRUE	reported	igd
9	-0.0296223	0.00463616	120324995	1.7e-10	1	met-d-Acetone	rs2582783	NA	C	T	0.72262	Acetone || id:met-d-Acetone	TRUE	reported	igd
10	0.0258106	0.00415159	126490972	5.1e-10	8	met-d-Acetone	rs2954029	NA	T	A	0.464884	Acetone || id:met-d-Acetone	TRUE	reported	igd	Excluded in the associations of acetone with cognitive performance, two-hour glucose and insulin fold change due to data availiability.
11	-0.0459442	0.00639986	135329939	7.00003e-13	10	met-d-Acetone	rs751945	LOC105378575	A	G	0.881172	Acetone || id:met-d-Acetone	TRUE	reported	igd
12	-0.0242259	0.00424706	42308883	1.2e-08	13	met-d-Acetone	rs9590637	VWA8	C	A	0.37595	Acetone || id:met-d-Acetone	TRUE	reported	igd
Note: Genetic variants with biological relevance to ketone metabolism have been highlighted.

## Sheet: Sheet 5
Supplementary table 5. Lead SNPs (p < 5E-8) associated with acetoacetate in Borges et al.'s study
	pval.exposure	beta.exposure	chr.exposure	pos.exposure	se.exposure	id.exposure	SNP	Nearest gene region	effect_allele.exposure	other_allele.exposure	eaf.exposure	exposure	mr_keep.exposure	pval_origin.exposure	data_source.exposure
1	3.50026e-29	-0.0531678	5	41868991	0.00474111	met-d-Acetoacetate	rs11745373	OXCT1	A	T	0.255153	Acetoacetate || id:met-d-Acetoacetate	TRUE	reported	igd
2	5.19996e-13	-0.037933	12	122583527	0.00525424	met-d-Acetoacetate	rs144305620	MLXIP	A	G	0.191526	Acetoacetate || id:met-d-Acetoacetate	TRUE	reported	igd
3	1.10002e-18	-0.106913	6	166775103	0.0121095	met-d-Acetoacetate	rs150515955	NA	T	C	0.029997	Acetoacetate || id:met-d-Acetoacetate	TRUE	reported	igd
4	3.89996e-09	0.0271722	10	113936244	0.00461344	met-d-Acetoacetate	rs2255400	GPAM	C	A	0.723682	Acetoacetate || id:met-d-Acetoacetate	TRUE	reported	igd
5	4.10015e-11	0.0474691	8	9184231	0.00719184	met-d-Acetoacetate	rs4240624	LOC157273	A	G	0.909224	Acetoacetate || id:met-d-Acetoacetate	TRUE	reported	igd
6	1.40001e-08	-0.0331158	1	230294185	0.0058389	met-d-Acetoacetate	rs910502	GALNT2	T	A	0.852037	Acetoacetate || id:met-d-Acetoacetate	TRUE	reported	igd
7	2.19989e-25	-0.0633215	11	116648917	0.00608306	met-d-Acetoacetate	rs964184	ZPR1	C	G	0.867252	Acetoacetate || id:met-d-Acetoacetate	TRUE	reported	igd
Note: Genetic variants with biological relevance to ketone metabolism have been highlighted.

## Sheet: Sheet 6
Supplementary table 6. Lead SNPs (p < 5E-8) associated with beta-Hydroxybutyrate in Borges et al.'s study
	samplesize.exposure	chr.exposure	se.exposure	pos.exposure	pval.exposure	beta.exposure	id.exposure	SNP	Nearest gene region	effect_allele.exposure	other_allele.exposure	eaf.exposure	exposure	mr_keep.exposure	pval_origin.exposure	data_source.exposure	Note
1	NA	1	0.00422503	230295789	8.30042e-13	-0.0302326	met-d-bOHbutyrate	rs10127775	NA	T	A	0.60552	3-Hydroxybutyrate || id:met-d-bOHbutyrate	TRUE	reported	igd	Excluded in the associations of beta-Hydroxybutyrate with cognitive performance due to data availiability
2	NA	12	0.00436352	121428455	2.69998e-08	-0.0242485	met-d-bOHbutyrate	rs1169297	HNF1A	A	G	0.426893	3-Hydroxybutyrate || id:met-d-bOHbutyrate	TRUE	reported	igd	Excluded in the associations of beta-Hydroxybutyrate with cognitive performance and insulin fold change due to data availiability.
3	NA	17	0.0130808	7185779	8.19974e-11	-0.0849923	met-d-bOHbutyrate	rs117643180	SLC2A4	A	C	0.025821	3-Hydroxybutyrate || id:met-d-bOHbutyrate	TRUE	reported	igd
4	NA	12	0.00532395	122490043	4.79954e-11	-0.0350217	met-d-bOHbutyrate	rs12314700	BCL7A	T	A	0.185173	3-Hydroxybutyrate || id:met-d-bOHbutyrate	TRUE	reported	igd
5	NA	10	0.00461202	113944271	6.90081e-19	0.0409399	met-d-bOHbutyrate	rs2419604	GPAM	G	A	0.72335	3-Hydroxybutyrate || id:met-d-bOHbutyrate	TRUE	reported	igd
6	NA	9	0.00475019	107665739	2.49977e-11	-0.0316957	met-d-bOHbutyrate	rs2575876	ABCA1	A	G	0.251996	3-Hydroxybutyrate || id:met-d-bOHbutyrate	TRUE	reported	igd
7	NA	8	0.00426017	11657921	8.80035e-11	-0.0276302	met-d-bOHbutyrate	rs2645433	FDFT1	C	G	0.389652	3-Hydroxybutyrate || id:met-d-bOHbutyrate	TRUE	reported	igd
8	NA	14	0.0147558	94844947	7.50067e-27	-0.158295	met-d-bOHbutyrate	rs28929474	SERPINA1	T	C	0.020014	3-Hydroxybutyrate || id:met-d-bOHbutyrate	TRUE	reported	igd
9	NA	15	0.00430506	58680643	1.10002e-11	-0.0292474	met-d-bOHbutyrate	rs35853021	NA	T	G	0.357701	3-Hydroxybutyrate || id:met-d-bOHbutyrate	TRUE	reported	igd
10	NA	9	0.00566933	107589744	9.29994e-10	0.0347025	met-d-bOHbutyrate	rs4149307	ABCA1	T	C	0.15539	3-Hydroxybutyrate || id:met-d-bOHbutyrate	TRUE	reported	igd
11	NA	19	0.00571035	45411941	7.29962e-22	0.054874	met-d-bOHbutyrate	rs429358	APOE	C	T	0.154879	3-Hydroxybutyrate || id:met-d-bOHbutyrate	TRUE	reported	igd
12	NA	15	0.00591221	58737341	8.79995e-09	0.0340063	met-d-bOHbutyrate	rs473224	LIPC	G	T	0.853944	3-Hydroxybutyrate || id:met-d-bOHbutyrate	TRUE	reported	igd
13	NA	5	0.00473538	41702897	2.70023e-22	-0.0459785	met-d-bOHbutyrate	rs585188	NA	A	G	0.255311	3-Hydroxybutyrate || id:met-d-bOHbutyrate	TRUE	reported	igd
14	NA	14	0.0103685	94643207	2.80027e-11	-0.068998	met-d-bOHbutyrate	rs72702354	PPP4R4	G	A	0.041522	3-Hydroxybutyrate || id:met-d-bOHbutyrate	TRUE	reported	igd
15	NA	11	0.00608193	116648917	1.20005e-15	-0.0486628	met-d-bOHbutyrate	rs964184	ZPR1	C	G	0.867411	3-Hydroxybutyrate || id:met-d-bOHbutyrate	TRUE	reported	igd
16	NA	16	0.00562402	72149923	2.70023e-29	0.0632021	met-d-bOHbutyrate	rs9930957	NA	T	C	0.159786	3-Hydroxybutyrate || id:met-d-bOHbutyrate	TRUE	reported	igd
17	NA	8	0.0071752	9183358	7.29962e-20	0.0654579	met-d-bOHbutyrate	rs9987289	LOC157273	G	A	0.909164	3-Hydroxybutyrate || id:met-d-bOHbutyrate	TRUE	reported	igd
